# Supplementary material for: Propolis as a Cariostatic Agent in Lozenges and Impact of Storage Conditions on the Stability of Propolis
Source: Pharmaceutics. 2023 Jun 19;15(6):1768. doi: 10.3390/pharmaceutics15061768 (PMC10303535; doi:10.3390/pharmaceutics15061768)
Supplement: Supplementary file 1 [file pharmaceutics-15-01768-s001.zip]

Archive with 1 entries (1 files):
- pharmaceutics-2390681-supplementary.pdf
